# Supplementary material for: Association between screen time and self-reported balance disorders in middle-aged and older adults: national health and nutrition examination survey
Source: Aging Clin Exp Res. 2024 Jun 10;36(1):128. doi: 10.1007/s40520-024-02778-8 (PMC11164770; doi:10.1007/s40520-024-02778-8)
Supplement: Supplementary file 1 — Supplementary Material 1 [file 40520_2024_2778_MOESM1_ESM.xlsx]

## Sheet: supplementary table
Supplementary table Univariate analysis of covariates and balance disorders risk
Variable	OR（95CI%）	P value
Sex
Male	1(Ref)
Female	1.56 (1.37~1.77)	<0.001
Age	1.03 (1.02~1.03)	<0.001
Race
Non-Hispanic white	1(Ref)
Non-Hispanic black	0.91 (0.77~1.08)	0.285
Mexican American	1.03 (0.88~1.21)	0.725
Others	1.44 (1.15~1.82)	0.002
Education level(years)
<9	1(Ref)
9~12	0.81 (0.69~0.96)	0.013
>12	0.62 (0.52~0.73)	<0.001
Marital status, n (%)
Married or living with a partner	1(Ref)
living alone	1.54 (1.35~1.75)	<0.001
Family income, n (%)
Low	1(Ref)
Medium	0.66 (0.57~0.76)	<0.001
High	0.35 (0.3~0.41)	<0.001
Calorie intake	0.9997 (0.9997~0.9998)	<0.001
Total Cholesterol	0.95 (0.9~1.01)	0.115
Hypertension
No	1(Ref)
Yes	2.03 (1.78~2.3)	<0.001
Diabetes
No	1(Ref)
Yes	1.97 (1.67~2.32)	<0.001
Coronary heart disease
No	1(Ref)
Yes	1.92 (1.52~2.42)	<0.001
Stroke
No	1(Ref)
Yes	3.67 (2.83~4.77)	<0.001
Smoking status
Never	1(Ref)
Current	1.16 (1.01~1.33)	0.042
Former	1.1 (0.92~1.3)	0.296
Alcohol drinking
No	1(Ref)
Yes	0.66 (0.58~0.75)	<0.001
Physical activity
Light	1(Ref)
Moderate	0.69 (0.59~0.8)	<0.001
Vigorous	0.48 (0.4~0.57)	<0.001
